# Supplementary material for: Periostin and KIM-1 as Fibrosis-Related Markers Associated with CKD Stage in Children
Source: Int J Mol Sci. 2026 Apr 19;27(8):3640. doi: 10.3390/ijms27083640 (PMC13116152; doi:10.3390/ijms27083640)
Supplement: Supplementary file 1 [file ijms-27-03640-s001.zip]

Archive with 1 entries (1 files):
- ijms-4222450-supplementary.pdf
